# Supplementary material for: Intricate Correlation between Body Posture, Personality Trait and Incidence of Body Pain: A Cross-Referential Study Report
Source: PLoS One. 2012 May 18;7(5):e37450. doi: 10.1371/journal.pone.0037450 (PMC3356261; doi:10.1371/journal.pone.0037450)
Supplement: Table S1 — Results from the Myers-Briggs Personality Type Indicator (MBTI) and postural evaluation of 100 patients involved in the study. The results from the personality inventory (MBTI) came in the form of a combination of letters [Extraversion, Introversion, Sensing, Intuition, Thinking, Feeling, Judging, and Perceiving], and numbers, 1–26. The postural evaluation results came in the form of numbers. The numbers represent data taken from the BioPrint photographs, measuring angles related to each subject's posture. The pain scale data consisted of a number between 0 and 10. After the compilation of all the results in the three categories of testing, one of the four letters [ideal posture (A), kyphosis-lordosis (B), flat back (C), sway-back (D)] was added to the MBTI test results. (XLS) [file pone.0037450.s001.xls]

## Sheet: Sheet1
#	AGE	HEIGHT	WEIGHT	SEX	ACTIVITY LEVEL	PAIN 1	PAIN 2	PAIN 3	PAIN 4	MBTI	E	I	S	N	T	F	J	P	POSTURE	#	L1	L2-D	L3	L4-D	L5	L6-D	L7	L8-D	L9	L10-D	L11	L12-I	L13	L14-I	L15	L16-I	L17	L18-I	L19	L20-I	L21	L22-I	L23	L24-I	L25-I	L26	L27	L28	L29
1	53	62	125	Female	Low	0	0	0	0	ESFJ	18	3	17	9	9	13	18	4	A	1	A	4.7	A	3.3	A	5.3	P	2.6	A	12.0	A	1.3	A	0.9	A	0	A	0.5	P	0.5	L	0.5	A	0.6	0.8	10.1	0.4	0.4	P
3	30	69	200	Male	High	0	0	0	0	ESTJ	15	6	16	10	15	9	12	10	A	3	A	27.3	P	5.2	P	0.3	A	3.8	A	12	A	2.7	A	0.0	A	1.4	A	0.9	A	1		0	A	0.7	0.7	16.2	2.7	4.9	P
5	45	63	199	Female	Moderate	4	5	2	2	ENFJ	14	7	20	6	9	15	16	6	A	5	A	2.5	A	2	A	2.6	A	1.4	A	20.1	A	1	A	0.9	A	0.3	A	1	A	0.3		0	A	0.8	0.8	16.1	0.2	0.3	P
15	30	69	190	Male	Moderate	0	0	4	7	ESTP	20	1	22	4	13	11	7	15	A	16	A	8.5	A	4	A	2	P	1.5	A	15.3	A	1.8	A	1.1	P	0	A	0.1	P	0.3	L	0.1	A	0.5	0.5	15.4	0.7	1.1	P
17	59	66	138	Female	Low	6	3	6	6	ESTJ	12	9	18	8	14	10	20	2	A	19	A	0.5	P	1.1	A	0.3	A	4	A	12.1	A	0.4	A	0.4	A	0.7	A	1	A	0.9	L	0.5	A	0.6	0.8	11.2	0	0.1	P
27	36	68	165	Male	High	0	2	0	0	ESTP	16	5	20	6	15	9	7	15	A	29	A	14	P	2.6	A	1.6	A	1	A	14.2	A	1.2	P	0.1	A	0.6	A	0.6	A	0.2	L	0.2	A	0.4	0.4	13.4	1.3	1.9	P
30	43	63	175	Male	Moderate	0	0	0	5	ENFP	21	0	5	21	1	23	0	22	A	32	A	12.2	A	1.8	A	4.3	A	1.7	A	10	A	2.2	A	1.4	A	0.9	A	1.3	A	0.4		0	A	1.2	1.2	14.2	0.9	1.4	P
31	46	66	222	Male	Low	0	0	0	8	ESFP	18	3	14	12	12	12	2	20	A	33	A	7.1	A	1.1	A	5.5	A	1.1	A	5.5	A	1.5	A	1.1	A	0.7	A	1.7	A	0.3	L	0.4	A	1.2	1.3	18	0.4	0.9	P
38	52	66	222	Male	Low	3	5	4	3	ENFP	17	4	5	21	1	23	2	20	A	43	A	3.4	P	3.4	A	2	A	2.1	A	3.9	P	0.2	P	0.4	A	0.5	A	1	A	0.5	L	0.3	A	0.4	0.5	18	0.2	0.5	P
43	82	60	159	Male	Low	0	0	0	0	ESFP	21	0	20	6	6	18	2	20	A	48	A	16	A	8.9	A	0.8	A	4.1	A	2	A	4	A	2.8	A	0.7	A	1.1	A	0.9	R	0.2	A	1.6	1.6	12.9	1.1	1.6	P
44	48	61	138	Female	Low	0	0	0	0	ENFP	21	0	10	16	4	20	1	21	A	49	A	10.08	A	2.3	A	6.7	P	0.3	A	8.1	A	1.8	A	1	A	0.4	A	1.4	P	0.1	R	0.2	A	1.1	1.1	11.2	0.8	1	P
45	80	59	115	Female	Low	0	0	0	0	ENFP	19	2	11	15	6	18	3	19	A	50	A	11.3	A	11.4	A	3	A	2.8	A	8.8	A	2.8	A	2.1	P	0.2	A	1.2	A	0.5	L	0.3	A	1.4	1.4	9.3	0.8	0.8	P
53	50	65	172	Female	Low	0	0	0	3	ESFP	14	7	19	7	1	23	5	17	A	58	A	23.3	P	1.2	A	1.6	A	1.6	A	19.8	A	1.6	A	0.1	A	0.4	A	0.8	A	0.3	R	0.2	A	0.5	0.6	13.9	1.6	2.5	P
62	25	67	160	Male	Low	5	0	8	0	ESTP	16	5	19	7	19	5	7	15	A	69	A	29.3	P	0.1	P	0.4	A	3.7	A	14.4	A	2.2	A	0.1	A	0.2	A	0.8	A	0.9	R	0.3	A	0.6	0.7	13	2.1	3	P
65	42	70	170	Male	Low	0	4	0	0	ESFP	18	3	17	9	5	19	6	16	A	72	A	3.6	P	1.6	A	4.2	A	5.2	A	8.2	A	1.3	A	1	A	1.4	A	2.3	A	1.2	R	0.2	A	1.5	1.5	13.8	0.3	0.5	P
71	30	67	135	Female	Low	5	5	0	1	ESFP	19	2	21	5	12	12	8	14	A	79	A	11.6	P	0.9	A	2	P	0.7	A	5	A	0.8	P	0.1	A	0.1	A	0.4	P	0.1	R	0.5	A	0.2	0.5	10.9	0.9	1.1	P
76	45	67	160	Female	Low	2	0	2	0	ISFJ	3	18	17	9	12	12	18	4	A	84	P	0.1	A	1.6	A	8.6	P	2.5	A	12.2	A	1.4	A	1.4	A	0.9	A	1.7	P	0.6	R	0.3	A	1.3	1.4	13	0	0
86	11	60	68	Male	High	5	3	1	0	ENFP	20	1	7	19	3	21	0	22	A	96	P	5.7	A	1.2	A	5	A	1.1	A	8.4	A	1	A	1.4	A	1.1	A	1.2	A	0.2	L	0.6	A	1	1.2	5.5	0.4	0.3	P
87	55	65	198	Male	Low	4	2.5	3	8	ENTP	20	1	12	14	18	6	2	20	A	97	A	1	A	6	A	0.2	A	5.8	A	11	A	2.6	A	2.5	A	1	A	1.3	A	1.3	L	0.8	A	1.5	1.7	16	0.1	0.1	P
92	29	65	125	Female	Moderate	2	0	0	4	ENFP	19	2	13	13	12	12	10	12	A	103	A	0.6	P	0.3	A	2.9	P	0.7	A	6.1	A	0.9	A	0.9	A	1	A	0.6	P	0.2	L	0.8	A	0.6	1	10.1	0.1	0.1	P
97	43	69	188	Male	Moderate	2	0	0	0	ENFP	12	9	9	17	6	18	2	20	A	109	P	1	A	1.6	A	5.2	A	2.6	A	1.3	A	2	A	2.1	A	1.6	A	2.1	A	0.7	R	0.2	A	1.8	1.8	15.2	0.1	0.2	A
100	43	69	188	Male	Moderate	4	0	0	0	ENFP	12	9	9	17	6	18	2	20	A	112	P	1	A	1.6	A	5.2	A	2.6	A	1.3	A	2	A	2.1	A	1.6	A	2.1	A	0.7	R	0.2	A	1.8	1.8	15.2	0.1	0.2	P
A	36	68	170	Male	Low	X	X	X	X	X	X	X	X	X	X	X	X	X	A	A	N/A	0	N/A	0	N/A	0	N/A	0	A	10	N/A	0	N/A	0	N/A	0	N/A	0	N/A	0	N/A	0	N/A	0	0	13.4	0	0	N/A
2	52	69	157	Male	High	7	8	5	3	ISTJ	6	15	14	12	21	3	13	9	B	2	A	14.5	P	1.2	A	4.8	P	0.5	A	13.4	A	2.4	A	1.3	A	1.6	A	1.1	P	0.1	L	0.6	A	1.1	1.2	12.7	1.1	1.6	P
7	62	68	263	Male	Low	7	10	10	10	ISTP	7	14	20	6	14	10	9	13	B	7	A	40.9	P	0.1	P	5.1	A	4.8	A	11.7	A	2.7	A	0.4	A	0.4	P	0.2	A	1.2	L	0.6	A	2	0.7	21.3	2.3	5.6	P
11	61	67	210	Male	Low	5	0	0	9	ENTP	11	10	6	20	16	8	10	12	B	12	A	17.4	P	0.7	A	0.1	A	1.5	A	9.8	A	1.4	A	0	A	0.2	A	0.4	A	0.3	R	0.3	A	0.3	0.4	17	1.4	2.7	P
12	33	62	120	Female	Low	0	3	0	0	ISFJ	2	19	22	4	9	15	12	10	B	13	A	15.7	P	1.6	A	4.5	A	4.2	A	18.5	A	2.1	A	0.9	A	1.3	A	1.9	A	0.8	L	0.3	A	1.3	1.4	9.7	1.2	1.3	P
14	57	68	185	Male	Low	2.5	7.5	1.5	5.5	ENTJ	16	5	12	14	15	9	17	5	B	15	A	13.7	P	2.2	A	0	A	4.5	A	15.9	A	2.3	A	1.3	A	2	A	1.1	A	1	L	0.3	A	1.1	1.1	15	1	1.7	P
18	33	72	171	Male	Moderate	4	9	8	0	ENFP	17	4	10	16	11	13	4	18	B	20	A	16.8	P	0.9	A	0.8	A	7.2	A	17.3	A	4.5	A	2.7	A	3	A	2.1	A	1.9	L	0.1	A	2.2	2.2	13.9	1.8	2.8	P
19	23	65	110	Female	Low	4.5	8.5	0	0	ESFP	13	8	15	11	12	12	9	13	B	21	A	19.4	P	3.7	A	5.6	P	3.8	A	17.6	A	1.6	A	0.1	A	1	A	0.5	P	0.8	R	0.2	A	0.4	0.5	8.9	1.6	1.6	P
22	64	69	176	Male	Low	0.5	0.5	0.5	0.5	ESTP	13	8	25	1	18	6	8	14	B	24	A	19.4	P	2.6	A	1.6	A.	3.9	A	14.2	A	3	A	1.3	A	2	A	1.4	A	1	L	0.3	A	1.3	1.3	14.3	1.6	2.6	P
23	71	68	156	Female	Low	2	8	0	6	ESTP	13	8	15	11	16	8	7	15	B	25	A	22.8	A	0.4	A	1.4	A	2.5	A	12.1	A	2.8	A	0.8	A	0.7	A	0.9	A	0.6	L	0.1	A	0.9	0.9	12.6	2	2.9	P
33	20	67	135	Male	Low	0	7	0	0	ESTP	15	6	14	12	14	10	3	19	B	36	A	20.8	P	4.9	P	0.3	A	2.5	A	12.5	A	1.6	P	0.3	A	1.1	A	0.5	A	0.6	L	0.3	A	0.3	0.4	10.9	1.9	2.3	P
39	61	63	155	Male	Low	3.5	3.5	3.5	6	ESTP	18	3	23	3	15	9	6	16	B	44	A	16	A	0	P	1	P	0.2	A	18.1	A	1.4	A	0.1	A	0.1	P	0.3	P	0.1	R	0.2		0	0.2	12.6	1.3	1.8	P
40	49	69	190	Male	Low	2	9	5	3	ENFJ	13	8	10	16	8	16	20	2	B	45	A	19.2	P	2.4	A	0.5	A	1.6	A	10	A	1.8	A	0.2	A	0.8	A	0.5	A	0.4	R	0.2	A	0.5	0.5	15.4	1.6	2.8	P
48	13	62	127	Female	Low	3	2	2	5	ENFJ	21	0	7	17	2	21	13	9	B	53	A	19.7	A	1.8	A	1.2	P	1.8	A	6.4	A	1.6	A	0.3	P	0.1	P	0.1	P	0.4	L	0.3	A	0.2	0.3	10.3	1.3	1.5	P
49	20	68	155	Male	Low	1	4	1	2	ESTP	16	5	17	9	15	9	10	12	B	54	A	8.1	A	0.3	A	0.9	A	5	A	8.4	A	2.1	A	1.4	A	1.3	A	1.5	A	1.2	L	0.2	A	1.3	1.3	12.6	0.6	0.9	P
50	18	66	150	Female	Low	3	3	5	6	INFJ	7	12	13	13	8	16	18	4	B	55	A	21.1	P	1	A	3.3	P	1.1	A	22.5	A	2.5	A	1	A	1.3	A	0.6	P	0.2	R	0.3	A	0.8	0.9	12.2	1.4	1.9	P
52	56	64	165	Male	Low	0	5	0	0	ENTP	16	5	12	14	16	8	4	17	B	57	A	24.7	A	0.7	A	3.5	A	2	A	7.2	A	3.2	A	1.4	A	1.2	A	1.3	A	0.5	R	0.2	A	1.3	1.3	13.4	1.7	2.6	P
55	47	63	128	Female	Low	7.5	4	3	7.5	ESFJ	16	5	16	10	10	14	14	8	B	60	A	21.1	A	0.7	A	2.4	P	0.4	A	11.4	A	2.3	A	0.8	A	0.7	A	0.4	P	0.1	L	0.1	A	0.6	0.6	10.4	1.5	1.7	P
56	62	61	150	Female	Low	2	2	2	2	ESTJ	17	4	20	6	8	16	16	6	B	61	A	5.3	P	0.5	A	6.4	A	2.2	A	6.2	A	1.7	A	1.3	A	1.4	A	2	A	0.5		0	A	1.5	1.5	12.2	0.4	0.5	P
57	29	68	145	Female	Moderate	0	9	2	0	ESFP	19	2	16	10	4	20	6	16	B	62	A	10.4	P	2.4	A	9.5	P	0.8	A	8.8	A	2	A	1.2	A	1.9	A	2.4	P	0.2	R	0.1	A	1.7	1.7	11.7	0.9	1.1	P
58	20	70	250	Male	Low	4	8	2	5	ESFP	17	4	14	12	7	17	4	18	B	63	A	21.3	A	1.3	P	0.2	A	4.3	A	15.3	A	1.9	A	0.3	A	0.7	A	1.1	A	1.1	R	0.5	A	0.8	0.9	20.2	1.6	3.6	P
60	43	64	183	Male	Low	0	3	4	0	ISTP	4	17	15	11	15	9	9	13	B	66	A	20.7	P	1.4	A	4	A	1.2	A	8.6	A	1.6	A	0.2	A	0.5	A	1.2	A	0.3		0	A	0.8	0.8	14.8	1.4	2.4	P
61	42	63	166	Female	Low	0	0	0	8	ESFJ	21	0	20	6	3	21	16	6	B	67	A	16.8	P	5.3	A	2.6	A	0.3	A	18.9	A	0.7	P	0.6	A	0.8	A	0.7	A	0.1	R	0.2	A	0.3	0.3	13.4	1.2	1.8	P
63	21	62	118	Female	Low	7.5	2.5	6.5	0	ESFP	11	10	19	7	10	14	5	17	B	70	A	10.7	P	3.7	A	6.5	A	3	A	11.3	A	1.3	A	0.6	A	1.4	A	2.1	A	0.6		0	A	1.3	1.3	9.6	0.8	0.9	P
66	18	62	110	Female	Low	4	5	0	0	ISTJ	4	17	22	4	13	11	20	2	B	73	A	12.8	P	4	A	6	A	9.1	A	13.4	A	3.2	A	2.1	A	3	A	3.3	A	1.9		0	A	2.5	2.5	8.9	1.2	1.2	P
68	39	70	200	Male	Moderate	0	3	0	0	ENTP	18	3	5	21	18	6	7	15	B	75	A	29.7	P	2.1	A	2.3	P	2.6	A	8.8	A	1.4	P	1.1	P	0.5	A	0	P	0.6	R	0.4	P	0.1	0.5	16.2	2.5	4.5	P
73	45	65	160	Female	Low	2	3	0	0	ENTJ	16	5	13	13	14	10	13	9	B	81	A	11.4	P	1.9	A	4.8	P	2.2	A	11.2	A	0.9	A	0.1	A	0.6	A	0.7	P	0.5		0	A	0.5	0.5	13	0.8	1.2	P
75	49	71	230	Male	Moderate	0	4	0	4	ESTJ	15	6	15	11	18	6	17	5	B	83	A	15.5	A	5.8	A	1.1	A	5	A	6.1	A	3.3	A	2.3	A	0.5	A	1.5	A	1.2	L	0.1	A	1.6	1.6	18.6	1	2.2	P
79	75	63	143	Female	Low	4	6	4	6	ESTJ	12	9	17	9	13	11	16	6	B	87	A	25.3	A	3.1	A	4	A	3.8	A	13.2	A	3.7	A	1.7	A	1	A	1.9	A	0.8	R	0.1	A	1.7	1.7	12.1	1.9	2.6	P
80	44	66	200	Female	Low	2	3	2	0	ENFP	18	3	9	17	5	19	11	11	B	89	A	25.3	P	0.4	A	1.5	A	0.9	A	20.9	A	3.2	A	1.3	A	1.4	A	0.6	A	0.2	L	0.9	A	0.9	1.3	16.2	1.8	3.4	P
84	39	60	88	Female	Low	3	1	0	0	ESFP	13	8	12	14	7	16	5	17	B	94	A	3.4	P	2.6	A	6.5	P	1.4	A	6.8	A	1	A	0.7	A	1.3	A	1.3	P	0.3	L	0.4	A	0.9	1	7.1	0.3	0.2	P
88	28	67	180	Female	Low	0	0	0	0	ESFJ	11	10	22	14	8	16	14	8	B	98	A	21.6	P	1.3	A	4.3	A	3.8	A	15.1	A	2.9	A	1.4	A	1.8	A	2	A	1	L	0.1	A	1.6	1.6	14.6	1.5	2.5	P
90	22	65	193	Female	Low	5	7	7	0	ESFJ	17	4	14	12	7	17	15	7	B	101	A	18.7	A	4.8	A	4	P	0.3	A	17.9	A	3.4	A	1.9	A	0.5	A	0.9	P	0.1	R	0.2	A	1.2	1.3	15.6	1.5	2.6	P
94	16	69	130	Female	Moderate	5	0	5	7	ENFJ	19	2	9	17	2	22	12	10	B	105	A	17.1	A	2.3	A	3.7	P	2.8	A	12.6	A	2.2	A	0.7	A	0	A	0.4	P	0.8	L	0.7	A	0.6	0.9	10.5	1.5	1.7	P
95	16	58	100	Male	Moderate	0	0	0	3	ESTP	19	2	22	4	19	5	2	20	B	106	A	10.4	A	1.6	A	2.1	P	0.9	A	13.8	A	2.3	A	1.3	A	1	A	0.3	P	0.2	R	0.1	A	0.7	0.7	8.1	1	0.9	P
96	45	62	134	Female	Moderate	0	4	0	0	ESFJ	11	10	17	9	6	18	13	9	B	107	A	7.5	P	2.6	A	4.3	A	1.6	A	12.5	A	1	A	0.4	A	1.1	A	1.5	A	0.4		0	A	1	1	10.9	0.6	0.8	P
98	28	67	180	Female	Low	0	0	0	0	ESFJ	11	10	22	14	8	16	14	8	B	110	A	21.6	P	1.3	A	4.3	A	3.8	A	15.1	A	2.9	A	1.4	A	1.8	A	2	A	1	L	0.1	A	1.6	1.6	14.6	1.5	2.5	P
B	36	68	170	Male	Low	X	X	X	X	X	X	X	X	X	X	X	X	X	B	B	A	14.4	P	5.8	P	4.5	A	8	A	17.2	A	1.2	N/A	0	A	1.3	A	0.9	A	1.8	N/A	0	A	0.5	0.5	13.4	1.2	1.8	P
9	66	67	180	Male	Low	0.5	3.5	0.5	9.5	ESFJ	19	2	18	8	11	13	13	9	C	9	A	21.6	A	4.3	P	3.3	A	3.6	A	10.3	A	2.5	A	1.2	P	0	P	0.1	A	0.8	L	0.1	A	0.5	0.5	14.6	1.3	2.2	P
20	48	63	154	Female	Low	8	8	6	9	ISFP	9	13	16	10	11	13	9	13	C	22	A	7.9	A	1.8	A	1.3	A	8.5	A	3.9	A	2.8	A	2.2	A	1.7	A	2.1	A	1.8	L	0.8	A	1.9	2	12.5	0.6	0.8	P
25	50	60	118	Female	Moderate	7	5	2	0	INFJ	2	19	11	15	1	23	12	10	C	27	A	14.9	A	1.7	A	6	P	2.8	A	10.1	A	1.6	A	0.6	A	0.2	A	0.8	P	0.5	L	0.4	A	0.7	0.8	9.6	1	1.1	P
26	41	65	133	Female	Low	7	4	0	0	ISFJ	3	18	20	6	5	19	14	9	C	28	A	5.9	A	1.8	A	1.3	A	1	A	8.9	A	1.2	A	0.8	A	0.4	A	0.5	A	0.2	L	0.1	A	0.6	0.6	10.8	0.4	0.5	P
34	34	73	200	Male	Low	0	8	6	0	ENTJ	21	0	6	20	15	9	16	6	C	38	A	19.5	P	0.1	A	1	A	3.4	A	10.7	A	2.7	A	1.2	A	1.2	A	1.2	A	0.9	R	0.1	A	1.1	1.1	16.2	1.6	2.9	P
36	66	63	142	Female	Low	2	0	0	0	ISTJ	4	17	16	10	17	7	18	4	C	41	A	24.9	P	1.1	A	1.7	A	2	A	2.1	A	1.9	P	0	A	0.3	A	0.9	A	0.4	L	0.5	A	0.6	0.8	11.5	1.9	2.5	P
37	42	68	170	Male	High	0	10	0	0	ENFJ	17	4	10	16	8	16	15	7	C	42	A	17.8	P	0.2	P	1.8	A	5.3	A	5.7	A	1.7	A	0.3	A	0.4	A	0.8	A	1.2	L	0.3	A	0.6	0.7	13.8	1.4	2.1	P
41	17	69	145	Male	Moderate	0	7	2	0	INFP	9	12	8	18	6	18	11	11	C	46	A	28.7	A	0.5	P	1.1	A	3.1	A	0.3	A	2.5	A	0.3	A	0.1	A	0.5	A	0.8	L	1	A	0.5	1.1	11.7	2.2	2.9	P
51	56	62	130	Female	Low	0	2	0	0	ESFP	18	3	21	4	5	19	10	12	C	56	P	1.2	A	3	A	4	A	4.9	A	11.1	A	2	A	2.1	A	1.4	A	2	A	1	L	0.3	A	1.7	1.8	10.5	0.1	0.1	P
59	43	62	160	Female	Low	0	5	0	0	ISFJ	9	12	22	4	5	19	18	4	C	65	A	10.9	A	4.2	A	3.4	P	3	A	13.8	A	1.6	A	0.9	P	0.1	A	0.2	P	0.7	L	0.1	A	0.5	0.5	10.9	0.7	0.9	P
64	28	62	200	Male	Low	0	8	0	5	ENTP	18	3	11	15	20	4	9	13	C	71	A	21.4	P	1.1	P	0.4	A	3.8	A	6.4	A	1.8	P	0	A	0.3	A	0.9	A	1	R	0.1	A	0.6	0.6	16.2	1.8	3.3	P
67	24	73	155	Male	High	2	3	0	0	INTJ	5	16	9	17	14	10	17	5	C	74	A	28.2	P	4.8	P	1.6	A	3.2	A	7	A	1.6	P	0.9	A	0.5	A	0.3	A	0.8		0	A	0.1	0.1	12.6	2.5	3.6	P
69	60	68	222	Male	Low	0.5	0.5	0.5	2.5	ISTP	7	14	19	7	15	9	3	19	C	77	A	2.4	A	4.3	A	2.7	A	1.3	A	10.9	A	1.3	A	1.1	P	0.2	A	1.1	A	0.3	R	0.1	A	1	1	18	0.1	0.3	P
72	45	67	148	Male	Low	2	3	0	5	ISFJ	5	16	18	8	12	12	17	5	C	80	A	13.8	A	0	A	4.5	A	1	P	0.2	A	2	A	0.8	A	0.8	A	1.4	A	0.2	L	0.2	A	1.1	1.1	12	1.2	1.6	P
74	53	73	170	Male	Low	0	0	0	0	ESFJ	16	5	14	12	12	12	17	5	C	82	A	29.7	P	0.5	A	6.4	P	3.1	A	0.4	A	2.9	A	0.3	A	0.4	A	1	P	0.8	L	0.2	A	0.8	0.8	13.8	2.6	4.1	P
77	55	74	240	Male	Low	0	7	0	4	ESTP	16	5	14	12	17	7	11	11	C	85	A	8.7	A	0.7	A	4.1	A	3	A	8.5	A	1.7	A	1	A	0.8	A	1.9	A	0.8	L	0.4	A	1.4	1.4	19.4	0.7	1.6	P
81	48	71	145	Male	Low	0	7	4	0	INFP	3	18	11	15	6	18	4	18	C	90	A	15.1	P	0.1	P	0.3	P	0.6	A	10.5	A	1	P	0.3	P	0.3	P	0.2	P	0.2	R	0.1	P	0.1	0.2	11.7	1.3	1.8	P
82	49	64	155	Female	Low	4	7	3	5	ESFP	12	9	16	10	4	19	9	13	C	92	A	19.2	A	3	P	0.4	A	1.4	A	5.7	A	2.4	A	1	A	0.3	A	0.2	A	0.3	L	1	A	0.6	1.2	12.6	1.3	1.9	P
91	56	67	150	Female	Low	0	7	0	0	ISFP	9	12	15	11	4	20	5	17	C	102	A	15.7	A	2.7	A	9.3	P	3.7	A	8.8	A	2.4	A	1.2	A	0.4	A	1.8	P	1	L	0.6	A	1.4	1.5	12.2	1.2	1.7	P
C	36	68	170	Male	Low	X	X	X	X	X	X	X	X	X	X	X	X	X	C	C	A	8.2	A	1.1	A	6.2	P	0.1	A	4.6	A	1.6	A	0.9	A	0.6	A	1.3	N/A	0	N/A	0	A	1	1	13.8	0.7	1.1	P
4	51	66	175	Male	Moderate	9.5	9.5	9.5	1.5	ISTJ	6	15	21	5	13	11	19	3	D	4	A	20.1	P	3.2	A	3.2	P	2	A	3.9	A	1.9	A	0.1	A	0.8	A	0.4	P	0.5	L	0.1	A	0.4	0.4	14.2	1.8	2.9	P
6	68	74	182	Male	Low	0	2.5	1.5	0	ISFP	4	17	17	9	11	13	4	18	D	6	A	31.2	P	5.4	A	1.7	A	1.5	A	5	A	2.4	P	0.1	A	1.4	A	0.9	A	0.4	L	0.4	A	0.6	0.8	14.7	2.5	4.1	P
8	65	61	143	Female	Low	0	9	5	10	ESTJ	17	4	17	9	19	5	17	5	D	8	A	2.1	P	2	A	5.8	A	1.8	A	9.9	A	1.6	A	1.5	A	2	A	1.9	A	0.4	R	0.2	A	1.5	1.5	11.6	0.2	0.2	P
10	58	69	165	Male	Low	0	7.5	7	3	INFJ	5	16	13	13	11	13	17	5	D	10	A	18.2	P	2.1	A	2.2	A	2.2	A	13.3	A	2.6	A	0.9	A	1.5	A	1.1	A	0.5	R	0.2	A	1	1	13.4	1.8	2.6	P
12	48	64	127	Female	Low	5	7	8	7	ESFJ	13	8	14	12	9	15	14	8	D	14	A	18.5	P	1.9	A	6.8	A	1.7	A	5.8	A	2.7	A	1	A	1.5	A	2	A	0.4	L	0.2	A	1.5	1.5	10.3	1.7	2	P
16	62	71	165	Male	Low	0	1	0	0	ISTJ	2	19	14	12	22	2	19	3	D	18	A	29	A	0.2	P	0.3	A	3.1	A	2.8	A	3.2	A	1.1	A	1	A	0.7	A	0.8	L	0.3	A	0.9	0.9	13.4	2.2	3.3	P
21	63	66	185	Female	Low	8	0	3	7	INFP	2	19	10	16	10	14	11	11	D	23	A	24.4	P	4	A	6.6	A	1.8	A	10.2	A	1.8	P	0.2	A	0.8	A	2.1	A	0.4	L	0.1	A	1.1	1.1	15	2	3.4	P
24	71	61	140	Female	Low	8	3	3	8	ESFJ	12	9	23	3	5	19	16	6	D	26	A	26.8	A	1.1	A	0.9	P	1.1	A	14.7	A	1.9	P	0	P	0.3	P	0	P	0.2	R	0.3	A	0.2	0.3	11.3	1.9	2.4	P
28	40	62	113	Female	Low	2	3	0	0	ISTP	7	14	15	11	14	10	6	16	D	30	A	18.05	P	2.4	A	3	A	0.4	A	15.1	A	1.4	A	0	A	0.6	A	0.8	A	0.1	L	0.5	A	0.5	0.7	9.2	1.4	1.5	P
29	26	65	150	Male	Low	1	0	1	2	ENTJ	15	6	12	14	13	11	19	3	D	31	A	13.8	P	3.3	A	7.3	A	4.3	A	8.8	A	2.6	A	1.5	A	2.3	A	2.8	A	1	L	0.1	A	2	2	12.2	1.2	1.6	P
32	47	69	152	Male	Low	0	0	3.5	5.5	ESTJ	12	9	19	7	14	10	17	5	D	35	A	6.2	P	2.7	A	3.5	A	2.2	A	13.7	A	1.2	A	0.8	A	1.5	A	1.4	A	0.6	L	0.3	A	1	1.1	12.3	0.5	0.7	P
35	54	62	190	Female	Low	0	5	4	0	ISFP	4	17	21	5	9	15	4	18	D	40	A	7.7	P	1.3	A	3.8	A	2.7	A	11.8	A	1.9	A	1.4	A	1.7	A	1.5	A	0.6	L	0.6	A	1.3	1.4	15.4	0.5	0.8	P
42	57	70	160	Male	Low	0	7	0	0	ISFP	6	14	17	9	12	12	11	11	D	47	A	19.9	P	0.5	A	4.7	A	3.7	A	3.4	A	3.2	A	1.7	A	1.8	A	2.2	A	0.9	L	0.3	A	1.8	1.8	13	1.5	2.2	P
46	66	66	184	Male	Low	4	3	0	0	ISTJ	10	11	18	8	21	3	14	8	D	51	A	21.7	A	1.2	A	3.4	A	3.9	A	8	A	3.7	A	2.3	A	2	A	1.8	A	0.9	L	0.3	A	1.8	1.8	14.9	1.5	2.5	P
47	63	62	150	Female	Low	2	10	0	4	ISFP	9	12	20	6	0	24	4	18	D	52	A	11.6	P	1.2	P	1	A	8.5	A	7.5	A	2.5	A	1.6	A	1.9	A	1.6	A	1.9	L	0.5	A	1.4	1.5	12.2	0.8	1.2	P
54	19	68	113	Female	Low	0	4	6	2	INFJ	7	14	18	8	12	12	14	8	D	59	A	30.7	P	3.6	A	1.8	A	2.1	A	10	A	2.7	A	0.2	A	1.1	A	0.9	A	0.5		0	A	0.8	0.8	9.2	2.5	2.6	P
70	37	60	105	Female	Low	2	8	2	6	INFP	9	12	9	17	4	20	2	20	D	78	A	14.1	P	4.6	A	8.4	A	4	A	7.5	A	2.1	A	1.1	A	2.1	A	2.7	A	0.7	L	2.4	A	1.8	3	8.5	1.1	1	P
78	45	64	118	Female	Moderate	0	4	0	4	ISFP	5	16	18	8	11	13	6	16	D	86	A	25.6	P	4.8	A	0.7	A	10	A	8.1	A	2.6	A	0.5	A	1.6	A	2.2	A	2	L	0.2	A	1.5	1.5	9.6	2.1	2.3	P
83	16	58	81	Female	Low	0	0	2	0	INFP	8	13	13	13	11	13	5	17	D	93	A	9.2	P	2.3	A	4.1	P	0.3	A	17.8	A	1.4	A	0.6	A	1.1	A	0.8	P	0.1	L	0.3	A	0.7	0.8	6.6	0.8	0.6	P
85	19	68	125	Female	Low	0	3	0	0	ENTJ	18	3	9	17	6	18	12	10	D	95	A	30.4	P	5.5	A	0.9	P	0.4	A	17.2	A	1	P	1.4	A	0.1	A	0.1	P	0.1	L	0.5	P	0.2	0.6	10.1	2.4	2.7	P
[truncated: 16 more columns]
